# Supplementary material for: Right Ventricular Structure and Function in Patients with Primary Aldosteronism: A Cardiac Magnetic Resonance Study
Source: J Clin Med. 2025 Jul 29;14(15):5367. doi: 10.3390/jcm14155367 (PMC12346917; doi:10.3390/jcm14155367)
Supplement: Supplementary file 1 [file jcm-14-05367-s001.zip]

Archive with 1 entries (1 files):
- jcm-3731324-supplementary.pdf
